# Supplementary material for: CancerNet: a unified deep learning network for pan-cancer diagnostics
Source: BMC Bioinformatics. 2022 Jun 13;23:229. doi: 10.1186/s12859-022-04783-y (PMC9195411; doi:10.1186/s12859-022-04783-y)
Supplement: Supplementary file 2 — Additional file 2. CpG feature assignement and sample assignment to test, train and validation sets. [file 12859_2022_4783_MOESM2_ESM.zip]

Archive with 5 entries (4 files):
- ADDITIONAL SUPPLEMENTARY MATERIALS/
- ADDITIONAL SUPPLEMENTARY MATERIALS/clusts_dict.pickle
- ADDITIONAL SUPPLEMENTARY MATERIALS/test_ids.csv
- ADDITIONAL SUPPLEMENTARY MATERIALS/train_ids.csv
- ADDITIONAL SUPPLEMENTARY MATERIALS/val_ids.csv
