# Supplementary material for: CancerNet: a unified deep learning network for pan-cancer diagnostics
Source: BMC Bioinformatics. 2022 Jun 13;23:229. doi: 10.1186/s12859-022-04783-y (PMC9195411; doi:10.1186/s12859-022-04783-y)
Supplement: Supplementary file 2 — Additional file 2. CpG feature assignement and sample assignment to test, train and validation sets. [file 12859_2022_4783_MOESM2_ESM.zip › ADDITIONAL SUPPLEMENTARY MATERIALS/test_ids.csv]

'TCGA-13-1495-01A-01D-0475-05'	'TCGA-BR-4183-01A-02D-1129-05'	'TCGA-AG-3602-01A-02D-0825-05'	'TCGA-EW-A424-01A-11D-A244-05'	'TCGA-44-5643-01A-01D-1626-05'	'TCGA-95-7567-01A-11D-2064-05'	'TCGA-DU-6402-01A-11D-1706-05'	'TCGA-BJ-A3PR-11A-11D-A223-05'	'TCGA-BT-A0YX-01A-11D-A10W-05'	'TCGA-BH-A0DL-11A-13D-A112-05'	'TCGA-D5-6532-01A-11D-1721-05'	'TCGA-28-5209-01A-01D-1481-05'	'TCGA-49-6745-11A-01D-1856-05'	'TCGA-QR-A6H5-01A-11D-A35E-05'	'TCGA-AG-A02N-11A-11D-A081-05'	'TCGA-19-5952-01A-11D-1697-05'	'TCGA-2H-A9GR-01A-12D-A37D-05'	'TCGA-B9-4116-01A-01D-1191-05'	'TCGA-CZ-5455-11A-01D-1500-05'	'TCGA-A6-2676-11A-01D-1551-05'	'TCGA-AB-2919-03A-01D-0743-05'	'TCGA-AJ-A23M-01A-11D-A161-05'	'TCGA-DX-A1L4-01A-12D-A26S-05'	'TCGA-EO-A22X-01A-11D-A17Z-05'	'TCGA-FE-A239-01A-11D-A16P-05'	'TCGA-BQ-7045-11A-01D-1963-05'	'TCGA-A4-7585-01A-11D-2137-05'	'TCGA-68-8250-01A-11D-2294-05'	'TCGA-QH-A6CV-01A-11D-A31M-05'	'TCGA-14-0871-01A-01D-0392-05'	'TCGA-BD-A3EP-11A-12D-A22H-05'	'TCGA-06-0190-02A-01D-2004-05'	'TCGA-WE-A8ZR-06A-11D-A373-05'	'TCGA-FZ-5926-11A-01D-1744-05'	'TCGA-09-1669-01A-01D-0536-05'	'TCGA-C8-A131-01A-11D-A112-05'	'TCGA-BP-4354-11A-01D-1284-05'	'TCGA-YS-AA4M-01A-11D-A39S-05'	'TCGA-FV-A2QR-11A-11D-A20Z-05'	'TCGA-56-1622-01A-01D-0689-05'	'TCGA-EE-A2GM-06B-11D-A19B-05'	'TCGA-AP-A052-01A-11D-A00U-05'	'TCGA-FF-A7CW-01A-11D-A383-05'	'TCGA-EE-A29G-06A-12D-A19B-05'	'TCGA-A6-2675-01A-02D-1721-05'	'TCGA-DD-AAE3-01A-11D-A40S-05'	'TCGA-PG-A6IB-01A-21D-A31V-05'	'TCGA-VG-A8LO-01A-11D-A409-05'	'TCGA-D1-A1O0-01A-11D-A17F-05'	'TCGA-GC-A6I3-11A-11D-A31M-05'
[truncated: 2,614 more columns]
