# Supplementary material for: CancerNet: a unified deep learning network for pan-cancer diagnostics
Source: BMC Bioinformatics. 2022 Jun 13;23:229. doi: 10.1186/s12859-022-04783-y (PMC9195411; doi:10.1186/s12859-022-04783-y)
Supplement: Supplementary file 2 — Additional file 2. CpG feature assignement and sample assignment to test, train and validation sets. [file 12859_2022_4783_MOESM2_ESM.zip › ADDITIONAL SUPPLEMENTARY MATERIALS/train_ids.csv]

'TCGA-KO-8406-01A-11D-2312-05'	'TCGA-DM-A28K-01A-21D-A16X-05'	'TCGA-XF-A9T3-01A-11D-A42F-05'	'TCGA-DX-A7EO-01A-11D-A36K-05'	'TCGA-GM-A3NW-01A-21D-A22B-05'	'TCGA-BR-4366-11A-01D-1156-05'	'TCGA-AR-A24H-01A-11D-A16A-05'	'TCGA-AR-A0U3-01A-11D-A10A-05'	'TCGA-BP-5191-11A-01D-1424-05'	'TCGA-EE-A2A5-06A-11D-A19C-05'	'TCGA-13-0921-01A-01D-0402-05'	'TCGA-DX-A6BE-01A-41D-A32T-05'	'TCGA-25-1316-01A-01D-0460-05'	'TCGA-VF-A8A8-01A-11D-A436-05'	'TCGA-C8-A278-01A-11D-A16A-05'	'TCGA-A8-A06O-01A-11D-A00Y-05'	'TCGA-06-0221-02A-11D-2004-05'	'TCGA-BH-A18S-11A-43D-A12E-05'	'TCGA-JX-A3Q8-01A-11D-A21R-05'	'TCGA-EE-A2GB-06A-11D-A19C-05'	'TCGA-86-8075-01A-11D-2239-05'	'TCGA-21-5784-01A-01D-1633-05'	'TCGA-2J-AABH-01A-21D-A40Y-05'	'TCGA-BQ-7053-11A-01D-1963-05'	'TCGA-D1-A176-01A-11D-A12K-05'	'TCGA-HT-A618-01A-11D-A29T-05'	'TCGA-B0-5113-01A-01D-1418-05'	'TCGA-AC-A3W5-01A-11D-A22B-05'	'TCGA-AR-A1AT-01A-11D-A12R-05'	'TCGA-04-1648-01A-01D-0581-05'	'TCGA-CQ-5329-01A-01D-1684-05'	'TCGA-AA-3509-01A-01D-1407-05'	'TCGA-44-6779-01A-11D-1856-05'	'TCGA-4X-A9FC-01A-11D-A424-05'	'TCGA-FG-A87N-01A-11D-A368-05'	'TCGA-CJ-4920-11A-01D-1424-05'	'TCGA-BC-A10Y-11A-11D-A132-05'	'TCGA-78-7143-01A-11D-2037-05'	'TCGA-XF-AAME-01A-12D-A42F-05'	'TCGA-D8-A1JH-01A-11D-A13K-05'	'TCGA-FE-A237-01A-11D-A16P-05'	'TCGA-L5-A43H-01A-11D-A249-05'	'TCGA-B6-A0I1-01A-11D-A21R-05'	'TCGA-C5-A1BK-01B-11D-A13Z-05'	'TCGA-DZ-6135-11A-01D-1963-05'	'TCGA-NQ-A57I-01A-11D-A34E-05'	'TCGA-44-2662-11A-01D-1551-05'	'TCGA-22-1002-01A-01D-0689-05'	'TCGA-C5-A2LY-01A-31D-A18K-05'	'TCGA-18-3412-01A-01D-0979-05'
[truncated: 5,000 more columns]
