# Supplementary material for: CancerNet: a unified deep learning network for pan-cancer diagnostics
Source: BMC Bioinformatics. 2022 Jun 13;23:229. doi: 10.1186/s12859-022-04783-y (PMC9195411; doi:10.1186/s12859-022-04783-y)
Supplement: Supplementary file 2 — Additional file 2. CpG feature assignement and sample assignment to test, train and validation sets. [file 12859_2022_4783_MOESM2_ESM.zip › ADDITIONAL SUPPLEMENTARY MATERIALS/val_ids.csv]

'TCGA-E9-A1NG-01A-21D-A14N-05'	'TCGA-G4-6320-11A-01D-1721-05'	'TCGA-D3-A2JP-06A-11D-A19D-05'	'TCGA-P5-A735-01A-11D-A32C-05'	'TCGA-G4-6302-01A-11D-1721-05'	'TCGA-DX-A7EQ-01A-11D-A388-05'	'TCGA-BP-4995-11A-01D-1332-05'	'TCGA-A5-A0R8-01A-11D-A10Q-05'	'TCGA-29-2414-01A-02D-0708-05'	'TCGA-OR-A5LD-01A-11D-A29J-05'	'TCGA-FU-A3EO-11A-13D-A212-05'	'TCGA-78-7220-01A-11D-2037-05'	'TCGA-FG-8185-01A-11D-2254-05'	'TCGA-AA-3534-11A-01D-1552-05'	'TCGA-XV-A9VZ-01A-11D-A38H-05'	'TCGA-CZ-5469-11A-01D-1500-05'	'TCGA-42-2582-01A-01D-1047-05'	'TCGA-30-1859-01A-01D-0652-05'	'TCGA-HC-A76W-01A-11D-A33U-05'	'TCGA-A3-3378-11A-01D-0859-05'	'TCGA-MP-A5C7-01A-11D-A25R-05'	'TCGA-D7-A6EX-01A-11D-A31M-05'	'TCGA-AP-A1E3-01A-11D-A138-05'	'TCGA-HT-8104-01A-11D-2399-05'	'TCGA-AC-A23H-01A-11D-A161-05'	'TCGA-CJ-6033-01A-11D-1670-05'	'TCGA-CG-5720-01A-11D-1601-05'	'TCGA-AX-A0J0-11A-11D-A27Y-05'	'TCGA-92-8063-01A-11D-2245-05'	'TCGA-55-6971-01A-11D-1947-05'	'TCGA-EB-A550-01A-61D-A27L-05'	'TCGA-C5-A2LS-01A-22D-A230-05'	'TCGA-NA-A5I1-01A-21D-A28S-05'	'TCGA-A2-A0YE-01A-11D-A10A-05'	'TCGA-55-7576-01A-11D-2064-05'	'TCGA-C8-A1HF-01A-11D-A138-05'	'TCGA-BG-A187-01A-11D-A12K-05'	'TCGA-AA-3556-01A-01D-0820-05'	'TCGA-AC-A6NO-01A-12D-A33F-05'	'TCGA-CN-6010-01A-11D-1684-05'	'TCGA-QS-A744-01A-11D-A34S-05'	'TCGA-C8-A12T-01A-11D-A112-05'	'TCGA-61-1919-01A-01D-0652-05'	'TCGA-21-1078-01A-01D-0689-05'	'TCGA-CN-4734-01A-01D-1433-05'	'TCGA-13-1482-01A-01D-0475-05'	'TCGA-BQ-5890-01A-11D-1590-05'	'TCGA-72-4237-01A-01D-1011-05'	'TCGA-AS-3778-01A-01D-0859-05'	'TCGA-A2-A04Y-01A-21D-A032-05'
[truncated: 2,627 more columns]
